# Supplementary material for: Clarifying the Dominant Role of Crystallinity and Molecular Orientation in Differently Processed Thin Films of Regioregular Poly(3-hexylthiophene)
Source: Micromachines (Basel). 2024 May 22;15(6):677. doi: 10.3390/mi15060677 (PMC11205662; doi:10.3390/mi15060677)
Supplement: Supplementary file 1 [file micromachines-15-00677-s001.zip]

Archive with 1 entries (1 files):
- micromachines-3011314-supplementary.pdf
